# Supplementary material for: Mechanistic Integration of Network Pharmacology and In Vivo Validation: TFRD Combat Osteoporosis via PI3K/AKT Pathway Activation
Source: Int J Mol Sci. 2025 Apr 12;26(8):3650. doi: 10.3390/ijms26083650 (PMC12027698; doi:10.3390/ijms26083650)
Supplement: Supplementary file 1 [file ijms-26-03650-s001.zip]

Archive with 1 entries (1 files):
- ijms-3540015-supplementary.pdf
